# Supplementary material for: Differential Regulation of the Surface-Exposed and Secreted SslE Lipoprotein in Extraintestinal Pathogenic Escherichia coli
Source: PLoS One. 2016 Sep 6;11(9):e0162391. doi: 10.1371/journal.pone.0162391 (PMC5012682; doi:10.1371/journal.pone.0162391)
Supplement: S1 Table — (XLSX) [file pone.0162391.s005.xlsx]

## Sheet: Sheet1
Primer	Sequence	Description
4539	5′- cgcgctcgagataataaggaaaactcatgcgcatcggacaatatcagctc	dusB-fis forward cloning primer
4538	5′- cccggaagcttttagttcatgccgtattttttc	dusB-fis reverse cloning primer
4535	5′- cgcgctcgagataataaggaaaagttgtgatcgaaaaattgcgtaatatc	typA forward cloning primer
4536	5′- cccggaagcttttaatcgtctttcggtgcgcgg	typA reverse cloning primer
4588	5′- caaaccggatccttaaagaggagaaaggtaccgcatgagcgaagcacttaaaattc	hns forward cloning primer
4589	5′- atcccgaagcttgcgggatttttagcatgtgc	hns reverse cloning primer
5570	5′- cgcgggatccgtcaataatgccggatgatc	sslE promoter forward cloning primer
5571	5′- cccggaagctttaacaaccattcacaacgtaac	sslE promoter reverse cloning primer
2886	5′- gaagccagcgggtaactggtgctacctgtaatggtgaatccagcgatggcgtgtaggctggagctgcttc	kan resistance cassette forward primer with 50 bp homology extension to sslE
2887	5′- ctgttcattaccggataacccgagtgcgcatcaccgatggagatctgcaccatatgaatatcctccttag	kan resistance cassette reverse primer with 50 bp homology extension to sslE
4411	5′- cactgaagaactattttgctcaactgaatggtcaggatgtgaatgacctcgtgtaggctggagctgcttc	kan resistance cassette forward primer with 50 bp homology extension to fis
4412	5′- gtgtattgcatcaccatgtccaacaggggctgttctacttcagccagtaccatatgaatatcctccttag	kan resistance cassette reverse primer with 50 bp homology extension to fis
4399	5′- cgaaagtcggtaaagtgctgggccacctcggtctggaacgtatcgaaaccgatcgtgtaggctggagctgcttc	kan resistance cassette forward primer with 50 bp homology extension to typA
4400	5′- cagaagaacatagaaacggtcggctcatcaacggagagtgccggcagcgcttcacatatgaatatcctccttag	kan resistance cassette reverse primer with 50 bp homology extension to typA
2361	5′- ttgtatgaagattgcaac	kan resistance cassette with 500 bp homology extension to hns forward primer
2363	5′- tttatcacaggataacct	kan resistance cassette with 500 bp homology extension to hns reverse primer
6044	5′- gtttcggcgcacattcaac	kan resistance cassette with 250 bp homology extension to fis forward primer
6043	5′- ccctggatgatggtctttgc	kan resistance cassette with 250 bp homology extension to fis reverse primer
3915	5′- acggccacaaaaacagatgg	hns 500 bp homology upstream forward primer
3916	5′- ggaataggaactaaggaggaagagtacggatgttgttcag	hns 500 bp homology upstream reverse primer with cm resistance cassette overhangs
2247	5′- cacgtcttgagcgattgtgtagg	cm resistance cassette forward primer
2248	5′- gacatgggaattagccatggtcc	cm resistance cassette reverse primer
3917	5′- cctacacaatcgctcaagacaaagcaatggatgagcaagg	hns 500 bp homology downstream forward primer with cm resistance cassette overhangs
3918	5′- gaatgaatgtattgcggctg	hns 500 bp homology downstream reverse primer
6218	5′- cgcgaatggtgacattactg	fis 500 bp homology upstream forward primer
6219	5′- gtcattcacatcctgaccattc	fis 500 bp homology upstream reverse primer
6220	5′- caactgaatggtcaggatgtgaatgacctctcctccttagttcctattcc	cm resistance cassette forward primer with upstream homology overhangs
6221	5′- caacaggggctgttctacttcagccagtacgtcttgagcgattgtgtagg	cm resistance cassette reverse primer with downstream homology overhangs
6222	5′- tgaagtagaacagcccctgttg	fis 500 bp homology downstream forward primer
6223	5′- gcctgcactccagaactgtc	fis 500 bp homology downstream reverse primer
3997	5′- gcaaaacctttcgcggtatggcatgatagcgcccggaagagagtcaattcagggcggccgctagggcgaattgacattgtg	cm-gfp cassette forward primer with 50 bp homology extension to lacI-Z
3998	5′- cataatggatttccttacgcgaaatacgggcagacatagcctgcccggttattagtcgacgtgtaggctggagctgcttc	cm-gfp cassette reverse primer with 50 bp homology extension to lacI-Z
4052	5′- ctatttcctcggttacgaatcttttaactttgttttgtcacttgcgttattaatgaccatgattacggattcactg	lacZ-cm cassette forward primer with 50 bp homology extension to sslE
4061	5′- cgataccaaaggagatggtttcgccccagctaaaggaaaatttaccgttttcgtgtaggctggagctgcttc	lacZ-cm cassette reverse primer with 50 bp homology extension to sslE
2673	5′- tacttccaatccaatgcgacgggttatctgaccctgggc	sslE truncated fragment forward cloning primer
2674	5′- ttatccacttccaatgctacttgcgtacatcgtccggaac	sslE truncated fragment reverse cloning primer
2279	5′- ctgtctcttatacacatctcacgtcttgagcgattgtgtagg	cm resistance cassette forward primer with Tn5 mosaic ends
2280	5′- ctgtctcttatacacatctgacatgggaattagccatggtcc	cm resistance cassette reverse primer with Tn5 mosaic ends
2209	5′- cgtaattccggatgagcatt	cm resistance cassette round 1 screening primer
3340	5′- gccgatcaacgtctcatttt	cm resistance cassette round 2 screening primer
4207	5′- ctcaggatcaggtgttg	5′ RACE gene specific primer 1
4208	5′- ttggatcgggtttcacttcc	5′ RACE gene specific primer 2
4209	5′- gaaccaccaccatcacaacc	5′ RACE gene specific primer 3
4205	5′- cgtacaccatcgacccaaatac	sslE qRT-PCR forward primer
4206	5′- tgtttgccctcaacttcctc	sslE qRT-PCR reverse primer
820	5′- ggtgcgaagaaagtggttatgac	gapA qRT-PCR forward primer
821	5′- ggccagcatatttgtcgaagttag	gapA qRT-PCR reverse primer
