# Supplementary material for: Differential Regulation of the Surface-Exposed and Secreted SslE Lipoprotein in Extraintestinal Pathogenic Escherichia coli
Source: PLoS One. 2016 Sep 6;11(9):e0162391. doi: 10.1371/journal.pone.0162391 (PMC5012682; doi:10.1371/journal.pone.0162391)
Supplement: S2 Table — Insertion site of the 13 Tn5 mutants analyzed and the corresponding β-galactosidase activity for each mutant along with the control strains UTI89lacI-Z sslE::lacZ and UTI89lacI-Z. (XLSX) [file pone.0162391.s006.xlsx]

## Sheet: Sheet1
Tn5 mutant	Miller unit	Tn5 insertion site	Insertion position (bp)	Gene size (bp)
WTa	20.50±0.69	-	-	-
Negativeb	0.57±0.096	-	-	-
#10	8.69±0.44	typA	1450	1824
#13	9.61±0.39	fis	211	297
#21	12.12±0.66	nusA	1279	1488
#26	7.65±0.51	ygaZ	82	738
#37	0.7±0.085	lacZ	not determined	-
#39	7.97±0.27	typA	1026	1824
#40	11.69±0.85	nusA	1131	1488
#45	8.4±0.3	typA	1758	1824
#47	6.26±0.37	ygaH	125	336
#61	9.82±0.8	fis	260	297
#63	8.22±0.29	typA	1096	1824
#71	9.76±0.26	dusB	10	966
#73	0.63±0.075	lacZ	not determined	-
aWT: UTI89lacI-Z sslE::lacZ
bNegative: UTI89lacI-Z
